# Supplementary material for: Natural Variation of StNADC Regulates Plant Senescence in Tetraploid Potatoes (Solanum tuberosum L.)
Source: Int J Mol Sci. 2025 May 5;26(9):4389. doi: 10.3390/ijms26094389 (PMC12072370; doi:10.3390/ijms26094389)
Supplement: Supplementary file 1 [file ijms-26-04389-s001.zip]

Archive with 1 entries (1 files):
- ijms-3567604-supplementary.pdf
